# Supplementary material for: Mediterranean Diet Adherence and Health-Related Quality of Life during Pregnancy: Is the Mediterranean Diet Beneficial in Non-Mediterranean Countries?
Source: Nutrients. 2024 Mar 1;16(5):718. doi: 10.3390/nu16050718 (PMC10933844; doi:10.3390/nu16050718)
Supplement: Supplementary file 1 [file nutrients-16-00718-s001.zip]

Archive with 1 entries (1 files):
- nutrients-2878386-supplementary.pdf
